# Supplementary material for: A frameshift insertion in FA2H causes a recessively inherited form of ichthyosis congenita in Chianina cattle
Source: Mol Genet Genomics. 2021 Oct 2;296(6):1313–22. doi: 10.1007/s00438-021-01824-8 (PMC8550120; doi:10.1007/s00438-021-01824-8)
Supplement: Supplementary file 2 — Supplementary file2 (XLSX 14 KB) [file 438_2021_1824_MOESM2_ESM.xlsx]

## Sheet: Online Resource 1
Online Resource 1
Phenotype records and genotypes of 10 Chianina cattle affected by ichthyosis congenita
Case ID	Lab ID	Sire	Dam	Sex	Date of birth	Age of record	Place of clinical examination	Cause of death	Age of death	Phenotype details when available	Skin histopathology	Post-mortem examination	WGS	SNP genotyping	PCR + Sanger sequencing
Case 1	PMT1711	PMT1722	PMT1712	F	2008-09-19	7 months	Clinic	slaughtered	12 months	skin generalized dryness, hyperkeratosis and scaling; mild cystitis and urolithiasis	yes	yes	yes	yes	yes	165-09
Case 2	PMT1713	unknown	unknown	F	2010-04-24	2 days	Clinic	euthanized	2 day	skin generalized dryness, hyperkeratosis and scaling; weak since birth	yes	yes	no	yes	yes	145-10
Case 3	PMT1714	PMT0980	NA	F	2007-12-19	3 months	Farm	slaughtered	12 months	skin generalized dryness, hyperkeratosis and scaling	yes	no	no	yes	yes	177-08
Case 4	PMT1715	PMT0306	PMT1716	F	2011-03-14	3 months	Farm	slaughtered	9 months	skin generalized dryness, hyperkeratosis and scaling	no	no	no	yes	yes	155-11
Case 5	PMT1717	PMT0236	PMT1718	M	2008-09-08	3 months	Farm	NA	NA	skin generalized dryness, hyperkeratosis and scaling	no	no	no	yes	yes	328-08
Case 6	PMT1719	PMT1720	NA	F	2019-02-17	4 months	Farm	slaughtered	18 months	skin generalized dryness, hyperkeratosis and scaling	yes	no	yes	yes	yes	67-20
Case 7	PMT1727	PMT1722	NA	F	2005-06-21	1 month	Clinic	NA	NA	skin generalized dryness, hyperkeratosis and scaling; urolithiasis	no	no	no	yes	yes	70-06
Case 8	PMT1851	PMT1512	PMT1852	M	2020-09-12	1 month	Clinic	natural death	2.5 months	skin generalized dryness, hyperkeratosis and scaling; pyodermitis; mild cystitis and urolithiasis	yes	yes	no	no	yes	663-20
Case 9	PMT1728	NA	NA	F	2018-10-12	18 months	Farm	slaughtered	24 months	skin generalized dryness, hyperkeratosis and scaling	yes	no	no	no	yes	184-20
Case 10	PMT1860	PMT1722	NA	F	2003-11-19	3 months	Clinic	euthanized	14 months	skin generalized dryness, hyperkeratosis and scaling; severe cystitis and urolithiasis	yes	yes	no	no	yes	32-04
	NA, not available
