# Supplementary material for: A frameshift insertion in FA2H causes a recessively inherited form of ichthyosis congenita in Chianina cattle
Source: Mol Genet Genomics. 2021 Oct 2;296(6):1313–22. doi: 10.1007/s00438-021-01824-8 (PMC8550120; doi:10.1007/s00438-021-01824-8)
Supplement: Supplementary file 3 — Supplementary file3 (XLSX 28 KB) [file 438_2021_1824_MOESM3_ESM.xlsx]

## Sheet: Tabelle1
Online Resource 2
List of EBI Accession numbers of all publicly available genome sequences
BAM ID	Breed	EBI Project ID	EBI Sample ID
9726	Simmental	PRJEB18113	SAMEA5159760
9741	Brown Swiss	PRJEB18113	SAMEA5159761
51185	Limousin	PRJEB18113	SAMEA5159763
66522	Simmental	PRJEB18113	SAMEA5159765
66524	Simmental	PRJEB18113	SAMEA5159766
68268	Original Braunvieh	PRJEB18113	SAMEA5159767
68269	Original Braunvieh	PRJEB18113	SAMEA5159768
68270	Brown Swiss	PRJEB18113	SAMEA5159769
68271	Brown Swiss	PRJEB18113	SAMEA5159770
68272	Brown Swiss	PRJEB18113	SAMEA5159771
68273	Brown Swiss	PRJEB18113	SAMEA5159772
68274	Brown Swiss	PRJEB18113	SAMEA5159773
68275	Brown Swiss	PRJEB18113	SAMEA5159774
68276	Brown Swiss	PRJEB18113	SAMEA5159775
68277	Original Braunvieh	PRJEB18113	SAMEA5159776
68278	Brown Swiss	PRJEB18113	SAMEA5159777
68279	Brown Swiss	PRJEB18113	SAMEA5159778
68280	Brown Swiss	PRJEB18113	SAMEA5159779
68281	Brown Swiss	PRJEB18113	SAMEA5159780
68282	Brown Swiss	PRJEB18113	SAMEA5159781
68283	Brown Swiss	PRJEB18113	SAMEA5159782
68284	Brown Swiss	PRJEB18113	SAMEA5159783
68285	Brown Swiss	PRJEB18113	SAMEA5159784
68286	Brown Swiss	PRJEB18113	SAMEA5159785
68287	Brown Swiss	PRJEB18113	SAMEA5159786
68288	Brown Swiss	PRJEB18113	SAMEA5159787
68289	Brown Swiss	PRJEB18113	SAMEA5159788
68290	Original Braunvieh	PRJEB18113	SAMEA5159789
68291	Original Braunvieh	PRJEB18113	SAMEA5159790
68292	Brown Swiss	PRJEB18113	SAMEA5159791
68293	Brown Swiss	PRJEB18113	SAMEA5159792
68294	Brown Swiss	PRJEB18113	SAMEA5159793
68295	Original Braunvieh	PRJEB18113	SAMEA5159794
68296	Original Braunvieh	PRJEB18113	SAMEA5159795
68297	Original Braunvieh	PRJEB18113	SAMEA5159796
68298	Brown Swiss	PRJEB18113	SAMEA5159797
68299	Brown Swiss	PRJEB18113	SAMEA5159798
68300	Brown Swiss	PRJEB18113	SAMEA5159799
68301	Simmental	PRJEB18113	SAMEA5159800
68303	Simmental	PRJEB18113	SAMEA5159801
68305	Holstein	PRJEB18113	SAMEA5159802
68306	Simmental	PRJEB18113	SAMEA5159803
68307	Holstein	PRJEB18113	SAMEA5159804
68309	Simmental	PRJEB18113	SAMEA5159805
68310	Simmental	PRJEB18113	SAMEA5159806
68311	Simmental	PRJEB18113	SAMEA5159807
68312	Holstein	PRJEB18113	SAMEA5159808
68313	Holstein	PRJEB18113	SAMEA5159809
68314	Holstein	PRJEB18113	SAMEA5159810
68315	Simmental	PRJEB18113	SAMEA5159811
68316	Simmental	PRJEB18113	SAMEA5159812
68317	Holstein	PRJEB18113	SAMEA5159813
68318	Holstein	PRJEB18113	SAMEA5159814
68319	Holstein	PRJEB18113	SAMEA5159815
68320	Holstein	PRJEB18113	SAMEA5159816
68321	Holstein	PRJEB18113	SAMEA5159817
68322	Holstein	PRJEB18113	SAMEA5159818
68323	Holstein	PRJEB18113	SAMEA5159819
68324	Holstein	PRJEB18113	SAMEA5159820
68325	Holstein	PRJEB18113	SAMEA5159821
68326	Holstein	PRJEB18113	SAMEA5159822
68327	Simmental	PRJEB18113	SAMEA5159823
68328	Simmental	PRJEB18113	SAMEA5159824
68329	Simmental	PRJEB18113	SAMEA5159825
68330	Holstein	PRJEB18113	SAMEA5159826
68331	Simmental	PRJEB18113	SAMEA5159827
68332	Holstein	PRJEB18113	SAMEA5159828
49040	Simmental x Holstein	PRJEB18113	SAMEA5159762
BG025	Galloway	PRJEB14604	SAMEA4051550
CD33	Holstein	PRJEB18113	SAMEA19846918
DNA42145	Eringer	PRJEB18113	SAMEA4560538
DNA45641	Brown Swiss	PRJEB18113	SAMEA19847668
DNA45664	Holstein	PRJEB18113	SAMEA19848418
DW03	Holstein	PRJEB18113	SAMEA4560543
ENA0002	Angus		SAMN08473804
ENA0003	Hereford		SAMN10598557
ENA0004	Hereford		SAMN10598558
ENA0005	Montbeliarde		SAMEA3390167
ENA0006	Montbeliarde		SAMEA3390170
ENA0008	Charolais		SAMN09379712
ENA0009	Jersey		SAMN08612501
ENA0011	Jersey		SAMN08612533
ENA0013	Normande		SAMEA3390189
ENA0014	Normande		SAMEA3390191
ENA0015	Norwegian Red		SAMN09510423
ER257	Eringer	PRJEB18113	SAMEA19849168
ER475	Eringer	PRJEB18113	SAMEA6528879
ER784	Evolène	PRJEB28191	SAMEA7015107
ETH1	Original Braunvieh	PRJEB28191	SAMEA4827645
ETH10	Original Braunvieh	PRJEB28191	SAMEA4827654
ETH100	Brown Swiss	PRJEB28191	SAMEA6272106
ETH101	Original Braunvieh	PRJEB28191	SAMEA6272107
ETH102	Brown Swiss	PRJEB28191	SAMEA6272108
ETH103	Original Braunvieh	PRJEB28191	SAMEA6272109
ETH104	Original Braunvieh	PRJEB28191	SAMEA6272110
ETH105	Brown Swiss	PRJEB28191	SAMEA6272111
ETH106	Original Braunvieh	PRJEB28191	SAMEA6272112
ETH107	Original Braunvieh	PRJEB28191	SAMEA6272113
ETH108	Original Braunvieh	PRJEB28191	SAMEA6272114
ETH109	Original Braunvieh	PRJEB28191	SAMEA6272115
ETH11	Original Braunvieh	PRJEB28191	SAMEA4827655
ETH110	Brown Swiss	PRJEB28191	SAMEA6272116
ETH111	Original Braunvieh	PRJEB28191	SAMEA6272118
ETH112	Original Braunvieh	PRJEB28191	SAMEA6272119
ETH113	Original Braunvieh	PRJEB28191	SAMEA6272120
ETH114	Original Braunvieh	PRJEB28191	SAMEA6272121
ETH115	Original Braunvieh	PRJEB28191	SAMEA6272122
ETH116	Original Braunvieh	PRJEB28191	SAMEA6272123
ETH117	Original Braunvieh	PRJEB28191	SAMEA6272124
ETH118	Original Braunvieh	PRJEB28191	SAMEA6272125
ETH119	Original Braunvieh	PRJEB28191	SAMEA6272126
ETH12	Original Braunvieh	PRJEB28191	SAMEA4827656
ETH120	Original Braunvieh	PRJEB28191	SAMEA6272127
ETH13	Original Braunvieh	PRJEB28191	SAMEA4827657
ETH14	Original Braunvieh	PRJEB28191	SAMEA4827658
ETH15	Original Braunvieh	PRJEB28191	SAMEA4827659
ETH16	Original Braunvieh	PRJEB28191	SAMEA4827660
ETH17	Original Braunvieh	PRJEB28191	SAMEA4827661
ETH18	Original Braunvieh	PRJEB28191	SAMEA4827662
ETH19	Original Braunvieh	PRJEB28191	SAMEA4827663
ETH2	Original Braunvieh	PRJEB28191	SAMEA4827646
ETH20	Original Braunvieh	PRJEB28191	SAMEA4827664
ETH21	Original Braunvieh	PRJEB28191	SAMEA4827665
ETH22	Original Braunvieh	PRJEB28191	SAMEA4827666
ETH23	Original Braunvieh	PRJEB28191	SAMEA4827667
ETH24	Original Braunvieh	PRJEB28191	SAMEA4827668
ETH25	Original Braunvieh	PRJEB28191	SAMEA4827669
ETH26	Original Braunvieh	PRJEB28191	SAMEA4827670
ETH27	Original Braunvieh	PRJEB28191	SAMEA4827671
ETH28	Original Braunvieh	PRJEB28191	SAMEA4827672
ETH29	Original Braunvieh	PRJEB28191	SAMEA4827673
ETH3	Original Braunvieh	PRJEB28191	SAMEA4827647
ETH30	Original Braunvieh	PRJEB28191	SAMEA4827674
ETH31	Original Braunvieh	PRJEB28191	SAMEA5059741
ETH32	Original Braunvieh	PRJEB28191	SAMEA5059742
ETH33	Original Braunvieh	PRJEB28191	SAMEA5059743
ETH34	Original Braunvieh	PRJEB28191	SAMEA5059744
ETH35	Original Braunvieh	PRJEB28191	SAMEA5059745
ETH36	Original Braunvieh	PRJEB28191	SAMEA5059746
ETH37	Original Braunvieh	PRJEB28191	SAMEA5059747
ETH38	Original Braunvieh	PRJEB28191	SAMEA5059748
ETH39	Original Braunvieh	PRJEB28191	SAMEA5059749
ETH4	Original Braunvieh	PRJEB28191	SAMEA4827648
ETH40	Original Braunvieh	PRJEB28191	SAMEA5059750
ETH41	Original Braunvieh	PRJEB28191	SAMEA5059751
ETH42	Original Braunvieh	PRJEB28191	SAMEA5059752
ETH43	Original Braunvieh	PRJEB28191	SAMEA5059753
ETH44	Original Braunvieh	PRJEB28191	SAMEA5059754
ETH45	Original Braunvieh	PRJEB28191	SAMEA5059755
ETH46	Original Braunvieh	PRJEB28191	SAMEA5059756
ETH47	Original Braunvieh	PRJEB28191	SAMEA5059757
ETH48	Original Braunvieh	PRJEB28191	SAMEA5059758
ETH5	Original Braunvieh	PRJEB28191	SAMEA4827649
ETH50	Original Braunvieh	PRJEB28191	SAMEA5059759
ETH52	Brown Swiss	PRJEB28191	SAMEA6163175
ETH53	Brown Swiss	PRJEB28191	SAMEA6163176
ETH54	Brown Swiss	PRJEB28191	SAMEA6163177
ETH55	Brown Swiss	PRJEB28191	SAMEA6163178
ETH56	Brown Swiss	PRJEB28191	SAMEA6163179
ETH57	Brown Swiss	PRJEB28191	SAMEA6163180
ETH58	Brown Swiss	PRJEB28191	SAMEA6163181
ETH59	Brown Swiss	PRJEB28191	SAMEA6163182
ETH6	Original Braunvieh	PRJEB28191	SAMEA4827650
ETH60	Brown Swiss	PRJEB28191	SAMEA6163183
ETH61	Brown Swiss	PRJEB28191	SAMEA6163184
ETH63	Brown Swiss	PRJEB28191	SAMEA6163186
ETH64	Brown Swiss	PRJEB28191	SAMEA6163187
ETH65	Brown Swiss	PRJEB28191	SAMEA6163188
ETH66	Brown Swiss	PRJEB28191	SAMEA6163189
ETH67	Brown Swiss	PRJEB28191	SAMEA6163190
ETH68	Brown Swiss	PRJEB28191	SAMEA6163191
ETH69	Brown Swiss	PRJEB28191	SAMEA6163192
ETH7	Original Braunvieh	PRJEB28191	SAMEA4827651
ETH70	Brown Swiss	PRJEB28191	SAMEA6163193
ETH71	Brown Swiss	PRJEB28191	SAMEA6163194
ETH72	Brown Swiss	PRJEB28191	SAMEA6163195
ETH76	Original Braunvieh	PRJEB28191	SAMEA6272082
ETH77	Original Braunvieh	PRJEB28191	SAMEA6272083
ETH78	Original Braunvieh	PRJEB28191	SAMEA6272084
ETH79	Original Braunvieh	PRJEB28191	SAMEA6272085
ETH8	Original Braunvieh	PRJEB28191	SAMEA4827652
ETH80	Original Braunvieh	PRJEB28191	SAMEA6272086
ETH81	Original Braunvieh	PRJEB28191	SAMEA6272087
ETH82	Original Braunvieh	PRJEB28191	SAMEA6272088
ETH83	Original Braunvieh	PRJEB28191	SAMEA6272089
ETH84	Original Braunvieh	PRJEB28191	SAMEA6272090
ETH85	Original Braunvieh	PRJEB28191	SAMEA6272091
ETH86	Original Braunvieh	PRJEB28191	SAMEA6272092
ETH87	Original Braunvieh	PRJEB28191	SAMEA6272093
ETH88	Original Braunvieh	PRJEB28191	SAMEA6272094
ETH89	Brown Swiss	PRJEB28191	SAMEA6272095
ETH9	Original Braunvieh	PRJEB28191	SAMEA4827653
ETH90	Brown Swiss	PRJEB28191	SAMEA6272096
ETH91	Brown Swiss	PRJEB28191	SAMEA6272097
ETH92	Brown Swiss	PRJEB28191	SAMEA6272098
ETH93	Brown Swiss	PRJEB28191	SAMEA6272099
ETH94	Original Braunvieh	PRJEB28191	SAMEA6272100
ETH95	Brown Swiss	PRJEB28191	SAMEA6272101
ETH96	Original Braunvieh	PRJEB28191	SAMEA6272102
ETH97	Original Braunvieh	PRJEB28191	SAMEA6272103
ETH98	Brown Swiss	PRJEB28191	SAMEA6272104
ETH99	Brown Swiss	PRJEB28191	SAMEA6272105
EV023	Evolène	PRJEB18113	SAMEA5714968
EV038	Evolène	PRJEB18113	SAMEA5714969
GU21	Brown Swiss	PRJEB14604	SAMEA4051548
HC206	Scotish Highland	PRJEB18113	SAMEA5159829
HC225	Scotish Highland	PRJEB18113	SAMEA5159830
HC226	Scotish Highland	PRJEB18113	SAMEA5159831
HC26	Scotish Highland	PRJEB18113	SAMEA19849918
HOL0249	Holstein	PRJEB18113	SAMEA5415483
HOL0285	Holstein	PRJEB18113	SAMEA5415484
HOL0313	Holstein	PRJEB18113	SAMEA5159832
HOL0366	Holstein	PRJEB18113	SAMEA5159833
HOL363	Holstein	PRJEB18113	SAMEA4644726
HTS009	Simmental	PRJEB18113	SAMEA5564710
HTS083	Simmental	PRJEB18113	SAMEA5564711
HTS160	Simmental	PRJEB18113	SAMEA5564712
ITPA1507	Simmental	PRJEB18113	SAMEA6528880
NDA002	Brown Swiss	PRJEB18113	SAMEA32980918
NDA032	Brown Swiss	PRJEB18113	SAMEA4644727
NDA034	Brown Swiss	PRJEB18113	SAMEA32981668
NDA057	Brown Swiss	PRJEB18113	SAMEA32982418
NDA059	Brown Swiss	PRJEB18113	SAMEA4644728
PCS1091	Romagnola	PRJEB5965	SAMEA2422242
PCS1623	Romagnola	PRJEB18113	SAMEA6528881
PCS1626	Romagnola	PRJEB18113	SAMEA6528882
PCS1630	Romagnola	PRJEB18113	SAMEA6528883
PCS1635	Romagnola	PRJEB18113	SAMEA6528884
PCS1650	Romagnola	PRJEB18113	SAMEA6528885
PCS1780	Romagnola	PRJEB28191	SAMEA7690195
PMT0537	Chianina	PRJEB18113	SAMEA5159835
PMT1437	Chianina	PRJEB18113	SAMEA32998168
PMT1438	Chianina	PRJEB18113	SAMEA32999668
PMT1439	Chianina	PRJEB18113	SAMEA33668668
PMT1625	Belgian Blue x Holstein	PRJEB28191	SAMEA7690196
PMT1729	Chianina	PRJEB28191	SAMEA7690230
PMT1731	Chianina	PRJEB28191	SAMEA7690231
POL0161	Simmental	PRJEB18113	SAMEA5566449
POL076	Simmental	PRJEB18113	SAMEA5564713
POL179	Simmental	PRJEB18113	SAMEA5564714
POL528	Simmental	PRJEB18113	SAMEA19852168
POL72	Simmental	PRJEB18113	SAMEA19852918
POL89	Simmental	PRJEB18113	SAMEA19853668
RM0023	Scotish Highland	PRJEB18113	SAMEA5714970
RM012	Holstein	PRJEB18113	SAMEA4644753
RM0121	Simmental	PRJEB18113	SAMEA5564715
RM0445	Brown Swiss	PRJEB18113	SAMEA5415485
RM0447	Brown Swiss	PRJEB18113	SAMEA5415486
RM050	Holstein	PRJEB18113	SAMEA19864168
RM067	Brown Swiss	PRJEB18113	SAMEA19864918
RM0953	Simmental	PRJEB18113	SAMEA5415487
RM1003	Brown Swiss	PRJEB18113	SAMEA4644765
RM1023	Brown Swiss	PRJEB18113	SAMEA4644766
RM1027	Holstein	PRJEB18113	SAMEA4644767
RM1028	Piemontese	PRJEB18113	SAMEA5159836
RM1108	Original Braunvieh	PRJEB18113	SAMEA5159837
RM1109	Original Braunvieh	PRJEB18113	SAMEA6528886
RM1118	Original Braunvieh	PRJEB18113	SAMEA4644768
RM112	Holstein	PRJEB18113	SAMEA19865668
RM113	Holstein	PRJEB18113	SAMEA33000418
RM1139	Holstein	PRJEB18113	SAMEA5160152
RM1140	Holstein	PRJEB18113	SAMEA5159839
RM1179	Brown Swiss	PRJEB18113	SAMEA4644769
RM1209	Original Braunvieh	PRJEB18113	SAMEA6528887
RM1210	Original Braunvieh	PRJEB18113	SAMEA6528888
RM1211	Holstein	PRJEB18113	SAMEA5159840
RM1212	Holstein	PRJEB18113	SAMEA5159841
RM1260	Holstein	PRJEB18113	SAMEA5159842
RM1293	Original Braunvieh	PRJEB18113	SAMEA5159843
RM130	Limousin x Holstein	PRJEB18113	SAMEA19866418
RM131	Holstein	PRJEB18113	SAMEA19867168
RM1322	Holstein	PRJEB18113	SAMEA5159844
RM135	Limousin	PRJEB18113	SAMEA19867918
RM1352	Pinzgauer	PRJEB18113	SAMEA5159845
RM1362	Tux-Zillertal	PRJEB18113	SAMEA5159846
RM1459	Brown Swiss	PRJEB18113	SAMEA5159847
RM147	Piemontese x Normande	PRJEB18113	SAMEA19872418
RM1478	Original Braunvieh	PRJEB18113	SAMEA5159848
RM148	Normande	PRJEB18113	SAMEA33001168
RM149	Piemontese	PRJEB18113	SAMEA33001918
RM15	Pezzata Rossa Italiana	PRJEB8226	SAMEA3209361
RM1512	Original Braunvieh	PRJEB18113	SAMEA5159849
RM1513	Original Braunvieh	PRJEB18113	SAMEA5159850
RM153	Simmental	PRJEB18113	SAMEA19868668
RM154	Simmental	PRJEB18113	SAMEA19869418
RM155	Simmental	PRJEB18113	SAMEA19870168
RM1555	Holstein	PRJEB18113	SAMEA5159890
RM156	Holstein	PRJEB18113	SAMEA19871668
RM1574	Brown Swiss	PRJEB18113	SAMEA5415488
RM1626	Holstein	PRJEB18113	SAMEA5160021
RM1635	Australian Lowline	PRJEB18113	SAMEA5159851
RM1643	Simmental	PRJEB18113	SAMEA5160153
RM165	Holstein	PRJEB18113	SAMEA33004168
RM1655	Brown Swiss	PRJEB18113	SAMEA5159853
RM1657	Holstein	PRJEB18113	SAMEA5159854
RM169	Holstein	PRJEB7707	SAMEA3113485
RM1804	Brown Swiss	PRJEB18113	SAMEA5564716
RM1830	Brown Swiss	PRJEB18113	SAMEA5415489
RM1860	Holstein	PRJEB18113	SAMEA5159855
RM1861	Holstein	PRJEB18113	SAMEA5159857
RM1878	Holstein	PRJEB18113	SAMEA5159856
RM1881	Holstein	PRJEB18113	SAMEA5159858
RM1883	Holstein	PRJEB18113	SAMEA5159859
RM1884	Holstein	PRJEB18113	SAMEA5159860
RM1890	Original Braunvieh	PRJEB18113	SAMEA6528889
RM1894	Brown Swiss	PRJEB18113	SAMEA5159861
RM1895	Brown Swiss	PRJEB18113	SAMEA5159862
RM1896	Brown Swiss	PRJEB18113	SAMEA5159863
RM1897	Brown Swiss	PRJEB18113	SAMEA5159864
RM1898	Brown Swiss	PRJEB18113	SAMEA5159865
RM1899	Brown Swiss	PRJEB18113	SAMEA5159866
RM1900	Brown Swiss	PRJEB18113	SAMEA5159867
RM1901	Brown Swiss	PRJEB18113	SAMEA5159868
RM1902	Brown Swiss	PRJEB18113	SAMEA5159869
RM1903	Brown Swiss	PRJEB18113	SAMEA5159870
RM1904	Brown Swiss	PRJEB18113	SAMEA5159871
RM1905	Brown Swiss	PRJEB18113	SAMEA5159872
RM1906	Brown Swiss	PRJEB18113	SAMEA5159873
RM1907	Brown Swiss	PRJEB18113	SAMEA5159874
RM1908	Brown Swiss	PRJEB18113	SAMEA5159875
RM1910	Simmental	PRJEB18113	SAMEA5159876
RM1911	Simmental	PRJEB18113	SAMEA5159877
RM1912	Holstein	PRJEB18113	SAMEA5159878
RM1913	Holstein	PRJEB18113	SAMEA5159879
RM1914	Holstein	PRJEB18113	SAMEA5159880
RM1915	Holstein	PRJEB18113	SAMEA5159881
RM1916	Holstein	PRJEB18113	SAMEA5159882
RM1917	Holstein	PRJEB18113	SAMEA5159883
RM1924	Brown Swiss	PRJEB18113	SAMEA5415490
RM1944	Original Braunvieh	PRJEB18113	SAMEA6528890
RM1950	Holstein	PRJEB18113	SAMEA8564998
RM1953	Holstein	PRJEB18113	SAMEA8564999
RM1955	Holstein	PRJEB18113	SAMEA8565000
RM1956	Holstein	PRJEB18113	SAMEA5159884
RM1960	Holstein	PRJEB18113	SAMEA8565001
RM1966	Holstein	PRJEB18113	SAMEA8565002
RM1967	Holstein	PRJEB18113	SAMEA8565003
RM1973	Holstein	PRJEB18113	SAMEA8565004
RM1976	Holstein	PRJEB18113	SAMEA8565005
RM1980	Holstein	PRJEB18113	SAMEA8565006
RM1982	Holstein	PRJEB18113	SAMEA8565007
RM1985	Holstein	PRJEB18113	SAMEA8565008
RM1989	Holstein	PRJEB18113	SAMEA8565009
RM1993	Holstein	PRJEB18113	SAMEA8565010
RM1995	Holstein	PRJEB18113	SAMEA8565011
RM2001	Holstein	PRJEB18113	SAMEA8565012
RM2002	Holstein	PRJEB18113	SAMEA8565013
RM2003	Holstein	PRJEB18113	SAMEA8565014
RM2007	Holstein	PRJEB18113	SAMEA8565015
RM2008	Holstein	PRJEB18113	SAMEA8565016
RM2009	Brown Swiss	PRJEB18113	SAMEA5159885
RM2148	Simmental	PRJEB18113	SAMEA5564717
RM2152	Simmental	PRJEB18113	SAMEA5564718
RM2156	Simmental	PRJEB18113	SAMEA5564719
RM2158	Simmental	PRJEB18113	SAMEA5564720
RM2164	Simmental	PRJEB18113	SAMEA5564721
RM2165	Simmental	PRJEB18113	SAMEA5564722
RM2169	Simmental	PRJEB18113	SAMEA5564723
RM2171	Simmental	PRJEB18113	SAMEA5564724
RM2173	Simmental	PRJEB18113	SAMEA5564725
RM2179	Original Braunvieh	PRJEB18113	SAMEA6528891
RM2213	Belgium Blue	PRJEB18113	SAMEA5415491
RM2214	Holstein	PRJEB18113	SAMEA5415492
RM2215	Belgium Blue x Holstein	PRJEB18113	SAMEA5415493
RM2216	Holstein	PRJEB18113	SAMEA5415494
RM2217	Belgium Blue x Holstein	PRJEB18113	SAMEA5415495
RM2218	Holstein	PRJEB18113	SAMEA5415496
RM2219	Belgium Blue x Holstein	PRJEB18113	SAMEA5415497
RM2220	Brown Swiss	PRJEB18113	SAMEA5415498
RM2227	Simmental	PRJEB18113	SAMEA5415499
RM2230	Holstein	PRJEB18113	SAMEA5415500
RM2241	Holstein	PRJEB18113	SAMEA5415501
RM2252	Holstein	PRJEB18113	SAMEA5415502
RM2266	Holstein	PRJEB18113	SAMEA5415503
RM2335	Simmental	PRJEB28191	SAMEA7690199
RM2401	Original Braunvieh	PRJEB18113	SAMEA5564726
RM2402	Original Braunvieh	PRJEB18113	SAMEA5564727
RM2407	Original Braunvieh	PRJEB18113	SAMEA6528892
RM2444	Original Braunvieh	PRJEB18113	SAMEA5564728
RM2464	Brown Swiss	PRJEB18113	SAMEA5714971
RM2507	Original Braunvieh	PRJEB18113	SAMEA5714972
RM2531	AngusxSimmental	PRJEB18113	SAMEA5714973
RM2548	Original Braunvieh	PRJEB18113	SAMEA5714974
RM2549	Original Braunvieh	PRJEB18113	SAMEA5714975
RM2550	Brown Swiss	PRJEB18113	SAMEA5714976
RM2552	Holstein	PRJEB18113	SAMEA5714977
RM2553	Holstein	PRJEB18113	SAMEA5714978
RM2724	Original Braunvieh	PRJEB18113	SAMEA6528893
RM2726	Original Braunvieh	PRJEB18113	SAMEA6528894
RM2727	Original Braunvieh	PRJEB18113	SAMEA6528895
RM2764	Swiss Fleckvieh	PRJEB18113	SAMEA6528896
RM2774	Holstein	PRJEB18113	SAMEA6528897
RM2777	Belgian Blue x Holstein	PRJEB18113	SAMEA6528898
RM2779	Holstein	PRJEB18113	SAMEA6528899
RM2780	Danish Red Dairy x Holstein	PRJEB18113	SAMEA6528900
RM2781	Danish Red Dairy	PRJEB18113	SAMEA6528901
RM2783	Holstein	PRJEB18113	SAMEA6528902
RM2786	Holstein	PRJEB18113	SAMEA6528903
RM2792	Holstein	PRJEB18113	SAMEA6528904
RM2805	Holstein	PRJEB28191	SAMEA7690232
RM2815	Holstein	PRJEB18113	SAMEA6528905
RM2817	Holstein	PRJEB18113	SAMEA6528906
RM2821	Holstein	PRJEB18113	SAMEA6528907
RM2824	Holstein	PRJEB18113	SAMEA6528908
RM2833	Holstein	PRJEB18113	SAMEA6528909
RM2835	Simmental	PRJEB18113	SAMEA6528910
RM2845	Holstein	PRJEB28191	SAMEA7690233
RM2849	Original Braunvieh	PRJEB28191	SAMEA7015108
RM2851	Simmental	PRJEB28191	SAMEA7015109
RM2852	Holstein	PRJEB28191	SAMEA7015110
RM2853	Hereford	PRJEB28191	SAMEA7015111
RM2881	Holstein	PRJEB28191	SAMEA7015112
RM2882	Holstein	PRJEB28191	SAMEA7015113
RM2883	Romagnola	PRJEB28191	SAMEA7015114
RM2884	Holstein	PRJEB28191	SAMEA7015115
RM2958	Holstein	PRJEB28191	SAMEA7690200
RM2959	Holstein	PRJEB28191	SAMEA7690201
RM2960	Romagnola	PRJEB28191	SAMEA7690202
RM2961	Romagnola	PRJEB28191	SAMEA7690203
RM3052	Limousin	PRJEB28191	SAMEA7690204
RM3054	Limousin	PRJEB28191	SAMEA7690205
RM3056	Limousin	PRJEB28191	SAMEA7690206
RM3062	Holstein	PRJEB28191	SAMEA7690207
RM3066	Holstein	PRJEB28191	SAMEA7690208
RM3067	Holstein	PRJEB28191	SAMEA7690209
RM3086	Holstein	PRJEB28191	SAMEA7690210
RM3087	Holstein	PRJEB28191	SAMEA7690211
RM3098	Holstein	PRJEB28191	SAMEA7690212
RM3203	Holstein	PRJEB28191	SAMEA7690213
RM3204	Holstein	PRJEB28191	SAMEA7690214
RM3251	Holstein	PRJEB28191	SAMEA7690215
RM3408	Original Braunvieh	PRJEB28191	SAMEA7690216
RM3441	Charolais	PRJEB28191	SAMEA7690217
RM3464	LimousinxSimmental	PRJEB28191	SAMEA7690218
RM3465	Simmental	PRJEB28191	SAMEA7690219
RM3466	Simmental	PRJEB28191	SAMEA7690220
RM3467	LimousinxSimmental	PRJEB28191	SAMEA7690221
RM3470	Holstein	PRJEB28191	SAMEA7690222
RM3471	Holstein	PRJEB28191	SAMEA7690223
RM3472	Holstein	PRJEB28191	SAMEA7690224
RM3473	Holstein	PRJEB28191	SAMEA7690225
RM3474	Holstein	PRJEB28191	SAMEA7690226
RM3476	Holstein	PRJEB28191	SAMEA7690227
RM3477	Holstein	PRJEB28191	SAMEA7690228
RM3478	Limousin	PRJEB28191	SAMEA7690229
RM3485	Holstein	PRJEB28191	SAMEA7690236
RM3486	Holstein	PRJEB28191	SAMEA7690237
RM3487	Holstein	PRJEB28191	SAMEA7690238
RM3488	Holstein	PRJEB28191	SAMEA7690239
RM3576	Simmental	PRJEB28191	SAMEA7690240
RM3589	Holstein	PRJEB28191	SAMEA7690234
RM3590	Holstein	PRJEB28191	SAMEA7690235
RM3594	Holstein	PRJEB28191	SAMEA7690241
RM3595	Holstein	PRJEB28191	SAMEA7690242
RM3596	Holstein	PRJEB28191	SAMEA7690243
RM3597	Holstein	PRJEB28191	SAMEA7690244
RM3598	Holstein	PRJEB28191	SAMEA7690245
RM3599	Holstein	PRJEB28191	SAMEA7690246
RM3600	Holstein	PRJEB28191	SAMEA7690247
RM3601	Holstein	PRJEB28191	SAMEA7690248
RM3602	Holstein	PRJEB28191	SAMEA7690249
RM3603	Holstein	PRJEB28191	SAMEA7690250
RM3604	Holstein	PRJEB28191	SAMEA7690251
RM3605	Holstein	PRJEB28191	SAMEA7690252
RM3606	Holstein	PRJEB28191	SAMEA7690253
RM3607	Holstein	PRJEB28191	SAMEA7690254
RM3608	Holstein	PRJEB28191	SAMEA7690255
RM3609	Holstein	PRJEB28191	SAMEA7690256
RM3610	Holstein	PRJEB28191	SAMEA7690257
RM3611	Holstein	PRJEB28191	SAMEA7690258
RM3612	Holstein	PRJEB28191	SAMEA7690259
RM3613	Holstein	PRJEB28191	SAMEA7690260
RM3614	Holstein	PRJEB28191	SAMEA7690261
RM3615	Holstein	PRJEB28191	SAMEA7690262
RM3616	Holstein	PRJEB28191	SAMEA7690263
RM3617	Holstein	PRJEB28191	SAMEA7690264
RM3619	Holstein	PRJEB28191	SAMEA7690265
RM3621	Holstein	PRJEB28191	SAMEA7690266
RM3622	Holstein	PRJEB28191	SAMEA7690267
RM369	Holstein	PRJEB18113	SAMEA19874668
RM370	Holstein	PRJEB18113	SAMEA32983168
RM371	Holstein	PRJEB18113	SAMEA32983918
RM372	Holstein	PRJEB18113	SAMEA32984668
RM376	Simmental	PRJEB18113	SAMEA33004918
RM377	Simmental	PRJEB18113	SAMEA33669418
RM378	Simmental	PRJEB18113	SAMEA19309168
RM380	Simmental	PRJEB18113	SAMEA19875418
RM381	Limousin	PRJEB18113	SAMEA32985418
RM390	Simmental	PRJEB18113	SAMEA19877668
RM392	Romagnola	PRJEB18113	SAMEA32988418
RM395	Cika	PRJEB18113	SAMEA32989918
RM400	Holstein	PRJEB18113	SAMEA32990668
RM401	Holstein	PRJEB18113	SAMEA19309918
RM403	Limousin x Brown Swiss	PRJEB18113	SAMEA32992918
RM411e	Holstein	PRJEB18113	SAMEA32986918
RM412	Holstein	PRJEB18113	SAMEA32991418
RM413	Holstein	PRJEB18113	SAMEA32992168
RM424	Holstein	PRJEB12092	SAMEA3706814
RM425	Holstein	PRJEB12092	SAMEA3706815
RM426	Holstein	PRJEB12092	SAMEA3706816
RM460	Romagnola	PRJEB18113	SAMEA32987668
RM461	Romagnola	PRJEB18113	SAMEA32989168
RM463	Holstein	PRJEB18113	SAMEA32995168
RM464	Holstein	PRJEB18113	SAMEA32995918
RM465	Holstein	PRJEB18113	SAMEA32996668
RM47	Charolais	PRJEB7528	SAMEA2821387
RM52	Hereford	PRJEB7527	SAMEA2821386
RM633	Holstein	PRJEB18113	SAMEA19310668
RM651	Brown Swiss	PRJEB18113	SAMEA32997418
RM664	Holstein	PRJEB18113	SAMEA19311418
RM666	Holstein	PRJEB18113	SAMEA19312168
RM673	Holstein	PRJEB12095	SAMEA3706830
RM695	Simmental x Angus	PRJEB12093	SAMEA3706824
RM696	Angus	PRJEB12093	SAMEA3706825
RM697	Simmental	PRJEB12093	SAMEA3706826
RM700	Danish Red Dairy	PRJEB12094	SAMEA3706827
RM703	Danish Red Dairy	PRJEB12094	SAMEA3706828
RM705	Danish Red Dairy	PRJEB12094	SAMEA3706829
RM709	Holstein	PRJEB11963	SAMEA3682653
RM710	Holstein	PRJEB11963	SAMEA3682654
RM719	Holstein	PRJEB18113	SAMEA4644729
RM720	Brown Swiss	PRJEB18113	SAMEA19312918
RM721	Brown Swiss	PRJEB18113	SAMEA19313668
RM723	Brown Swiss	PRJEB18113	SAMEA19314418
RM724	Brown Swiss	PRJEB18113	SAMEA19315168
RM725	Holstein	PRJEB18113	SAMEA19316668
RM726	Holstein	PRJEB18113	SAMEA19317418
RM727	Holstein	PRJEB18113	SAMEA19318168
RM730	Brown Swiss	PRJEB18113	SAMEA19318918
RM763	Brown Swiss	PRJEB18113	SAMEA19323418
RM764	Brown Swiss	PRJEB18113	SAMEA5714979
RM766	Holstein	PRJEB18113	SAMEA19320418
RM767	Holstein	PRJEB18113	SAMEA19321168
RM773	Holstein	PRJEB18113	SAMEA19321918
RM774	Holstein	PRJEB18113	SAMEA19322668
RM805	Brown Swiss	PRJEB18113	SAMEA4644754
RM806	Brown Swiss	PRJEB18113	SAMEA4644755
RM808	Brown Swiss	PRJEB18113	SAMEA4644756
RM811	Piemontese	PRJEB18113	SAMEA19324918
RM812	Holstein	PRJEB18113	SAMEA19325668
RM854	Original Braunvieh	PRJEB18113	SAMEA5159886
RM855	Original Braunvieh	PRJEB18113	SAMEA4644730
RM861	Holstein	PRJEB18113	SAMEA4644731
RM881	Holstein	PRJEB18113	SAMEA4644732
RM882	Holstein	PRJEB18113	SAMEA4644733
RM884	Original Braunvieh	PRJEB18113	SAMEA4644734
RM887	Brown Swiss	PRJEB18113	SAMEA4644735
RM889	Holstein	PRJEB18113	SAMEA4644736
RM899	Holstein	PRJEB18113	SAMEA4644737
RM904	Shorthorn	PRJEB18113	SAMEA4644752
RM935	Holstein	PRJEB18113	SAMEA4644738
RM937	Brown Swiss	PRJEB18113	SAMEA4644757
RM938	Brown Swiss	PRJEB18113	SAMEA4644739
RM945	Original Braunvieh	PRJEB18113	SAMEA4644740
RM946	Original Braunvieh	PRJEB18113	SAMEA4644741
RM947	Brown Swiss	PRJEB18113	SAMEA4644742
RM948	Brown Swiss	PRJEB18113	SAMEA4644758
RM951	Brown Swiss	PRJEB18113	SAMEA4644743
RM952	Simmental	PRJEB18113	SAMEA4644744
RM954	Simmental	PRJEB18113	SAMEA4644745
RM960	Holstein	PRJEB18113	SAMEA4644746
RM961	Holstein	PRJEB18113	SAMEA4644747
RM962	Holstein	PRJEB18113	SAMEA4644748
RM963	Original Braunvieh	PRJEB18113	SAMEA4644749
RM966	Original Braunvieh	PRJEB18113	SAMEA4644750
RM971	Holstein	PRJEB18113	SAMEA4644759
RM972	Holstein	PRJEB18113	SAMEA4644760
RM973	Holstein	PRJEB18113	SAMEA4644761
RM980	Holstein	PRJEB18113	SAMEA4644751
RM996	Brown Swiss	PRJEB18113	SAMEA4644762
RM997	Brown Swiss	PRJEB18113	SAMEA4644763
RM998	Original Braunvieh	PRJEB18113	SAMEA4644764
SP016	Romagnola	PRJEB18113	SAMEA19876168
SS013	Holstein	PRJEB18113	SAMEA19876918
TG0496	Tyrolean Grey	PRJEB11962	SAMEA3682652
TG0655	Tyrolean Grey	PRJEB18113	SAMEA5564729
TG0656	Tyrolean Grey	PRJEB18113	SAMEA5564730
TG0657	Tyrolean Grey	PRJEB18113	SAMEA5564731
TG0659	Tyrolean Grey	PRJEB18113	SAMEA5564732
TG0661	Tyrolean Grey	PRJEB18113	SAMEA5714980
TG0662	Tyrolean Grey	PRJEB18113	SAMEA5714981
TG0663	Tyrolean Grey	PRJEB18113	SAMEA5564733
TG0718	Tyrolean Grey	PRJEB18113	SAMEA5159887
TG0726	Tyrolean Grey	PRJEB18113	SAMEA5564734
TG0728	Tyrolean Grey	PRJEB18113	SAMEA5564735
TG0785	Tyrolean Grey	PRJEB18113	SAMEA5564736
TG0786	Tyrolean Grey	PRJEB18113	SAMEA5716181
TG1018	Tyrolean Grey	PRJEB18113	SAMEA5564737
TG1565	Grey cattle	PRJEB28191	SAMEA7015118
TG1705	Tyrolean Grey	PRJEB18113	SAMEA5159888
TG1706	Tyrolean Grey	PRJEB18113	SAMEA5159889
TG1711	Grey cattle	PRJEB28191	SAMEA7015116
TG1712	Grey cattle	PRJEB28191	SAMEA7015117
TG1975	Grey cattle	PRJEB28191	SAMEA7015119
TG1976	Grey cattle	PRJEB28191	SAMEA7015120
TG1978	Grey cattle	PRJEB28191	SAMEA7015121
TG954	Tyrolean Grey	PRJEB5435	SAMEA2357050
